# Supplementary material for: Serum Th1 and Th17 related cytokines and autoantibodies in patients with Posner-Schlossman syndrome
Source: PLoS One. 2017 Apr 6;12(4):e0175519. doi: 10.1371/journal.pone.0175519 (PMC5383301; doi:10.1371/journal.pone.0175519)
Supplement: S1 Table — Abbreviation: PSS, Posner-Schlossman syndrome; IOP, intraocular pressure. (XLSX) [file pone.0175519.s001.xlsx]

## Sheet: Primary data
S1 Table. Age, sex, IOP, Th1 and Th17 related cytokines and autoantibodies in individual PSS patients and controls
Group	N	Sex	Age (year)	IOP (mmHg)	CMV-IgG	CMV-IgM	IL-1β (ng/L)	IL-6 (ng/L)	IL-12 (ng/L)	IL-17 (ng/L)	TNF-α (ng/L)	IFN-γ (ng/L)	anti-dsDNA (IU/ml)	anti-dsDNA	ANA	AKA	ANCA	ACA-IgG	ACA-IgM	ACA-IgA	GPI	anti-CCP
PSS	1	M	68	50	-	-	30.94	22.21	74.15	21.65	507.57	470.22	2	-	+	-	-	-	-	-	-	-
PSS	2	F	40	53	-	-	31.67	25.38	62.53	25.09	524.55	458.25	78	-	+	-	-	-	-	-	-	-
PSS	3	M	34	49	-	-	38.02	27.03	44.13	27.83	521.72	583.88	2	-	-	-	-	-	-	-	+	-
PSS	4	F	35	48	-	-	105.01	51.96	136.12	60.86	1077.81	1249.38	126	+	+	-	-	-	-	-	-	-
PSS	5	M	67	47	-	-	42.89	25.18	35.99	24.18	480.68	622.76	2	-	+	-	-	-	-	-	+	-
PSS	6	F	22	46	+	+	44.81	24.98	44.32	25.02	408.51	528.54	155	+	+	-	-	-	-	-	-	+
PSS	7	M	56	33	+	+	136.14	73.98	178.73	74.81	1430.15	1572.41	2	-	-	-	-	-	-	-	-	-
PSS	8	F	31	35	-	-	127.29	70.29	190.35	68.01	1377.8	1453.75	2	-	-	-	-	-	-	-	-	-
PSS	9	M	36	34	-	-	20.42	1.8	4.3	3.39	79.7	9.85	2	-	-	-	-	-	-	-	-	-
PSS	10	M	36	36	+	+	16.48	13.9	54.78	16.89	390.12	402.92	2	-	-	-	-	-	-	-	-	-
PSS	11	F	33	34	-	-	112.68	59.74	188.22	63.17	1244.79	1328.64	2	-	-	-	-	-	-	-	-	-
PSS	12	F	43	38	-	-	30.2	24.32	79.76	25.09	576.9	549.48	62	-	+	-	-	-	-	-	-	-
PSS	13	M	55	34	-	-	50.85	29.4	121.02	37.15	746.7	778.29	2	-	-	-	-	-	-	-	-	-
PSS	14	F	33	40	-	-	4.52	6.65	2.1	10.64	204.75	248.88	2	-	-	-	-	-	+	+	+	-
PSS	15	M	24	38	-	-	147.21	75.96	200.23	73.69	1489.58	1674.1	182	+	-	-	-	-	-	-	-	-
PSS	16	M	47	35	-	-	150.16	76.49	206.24	75.09	1503.73	1653.17	2	-	-	-	-	-	-	-	-	-
PSS	17	F	29	46	-	-	8.8	8.43	18.95	9.66	412.76	184.57	2	-	-	-	-	-	-	-	+	-
PSS	18	F	37	41	-	-	43.62	35.4	43.74	31.26	460.87	317.68	2	-	-	-	-	-	-	-	-	-
PSS	19	M	43	50	+	+	39.64	31.25	33.67	31.19	514.64	594.34	211	+	-	-	-	-	-	-	-	-
PSS	20	M	43	43	-	-	85.38	21.59	137.87	59.74	1161.3	1137.22	117	+	-	-	-	-	-	-	+	-
PSS	21	F	39	45	+	+	10.87	19.11	52.07	18.01	347.67	349.08	2	-	-	-	-	-	-	-	-	-
PSS	22	F	34	48	-	+	53.51	54.2	103.2	37.85	704.25	727.45	2	-	-	-	-	-	-	-	-	-
PSS	23	M	32	45	-	-	33.89	14.96	92.35	26.42	517.47	568.92	20	-	-	-	-	-	-	-	-	-
PSS	24	M	41	46	+	-	94.83	54.79	145.03	51.62	1038.19	616.78	142	+	-	-	-	-	-	-	-	-
PSS	25	F	72	47	-	-	137.17	31.18	104.94	32.95	715.57	696.04	33	-	-	-	-	-	+	+	+	-
PSS	26	M	43	36	-	-	21.79	19.97	51.68	19.2	428.32	444.79	134	+	-	-	-	-	-	-	-	-
PSS	27	F	39	38	+	-	17.8	16.54	36.18	12.61	343.42	393.95	55	-	-	-	-	-	-	+	+	-
PSS	28	M	34	35	-	-	93.35	42.39	124.89	50.41	973.1	1110.3	2	-	-	-	-	+	-	-	-	-
PSS	29	F	32	37	-	-	40.82	21.82	39.28	21.23	132.59	550.97	2	-	-	-	-	-	-	-	-	-
PSS	30	M	38	39	-	-	139.53	72.14	185.13	69.76	1397.61	1523.11	2	-	-	-	-	-	-	-	-	-
PSS	31	F	28	34	-	-	55.28	26.89	27.66	21.94	492	536.02	2	-	-	-	-	-	-	-	-	-
PSS	32	M	46	36	-	+	52.33	35.47	115.4	45.92	821.7	854.56	2	-	-	-	-	-	-	-	+	-
PSS	33	F	39	35	-	+	27.84	25.44	87.9	30.42	603.79	595.84	2	-	-	-	-	-	-	+	-	-
PSS	34	M	55	39	+	-	122.12	65.48	175.83	68.57	1291.48	1415.38	2	-	-	-	-	-	-	-	-	-
PSS	35	M	42	40	+	+	45.4	21.95	92.93	28.88	586.81	606.31	2	-	-	-	-	-	-	-	-	-
PSS	36	F	26	48	-	-	111.65	62.57	187.64	64.08	1209.41	1285.27	101	+	-	-	-	-	-	-	-	-
PSS	37	F	32	35	-	-	85.53	44.11	152.78	50.27	1019.8	1170.12	2	-	-	-	-	+	-	+	+	-
PSS	38	M	35	40	-	-	55.13	25.18	100.29	32.6	759.44	730.44	2	-	-	-	-	-	-	-	-	-
PSS	39	F	28	43	+	-	27.25	18.98	62.72	18.64	465.12	452.27	34	-	-	-	-	-	-	-	-	-
PSS	40	F	43	49	-	-	55.28	29.07	79.76	41.43	646.24	754.36	121	+	-	-	-	-	-	-	-	-
PSS	41	M	41	47	+	-	43.33	24.19	30.18	24.6	398.61	274.31	2	-	-	-	-	-	-	-	-	-
PSS	42	F	62	35	+	-	129.79	65.54	148.33	68.15	1199.51	1386.97	251	+	+	-	-	-	-	-	-	-
PSS	43	M	29	36	-	+	114.3	60	120.44	63.59	1091.96	1096.84	2	-	-	-	-	-	-	-	-	-
PSS	44	M	67	39	+	-	30.05	22.74	77.25	32.17	605.2	534.52	2	-	+	-	-	-	-	-	-	-
PSS	45	M	41	38	-	-	7.73	6.12	30.18	4.54	129.76	93.35	2	-	-	-	-	-	-	-	-	-
PSS	46	M	44	44	-	-	25.62	18.32	85.57	22.08	419.83	378.99	2	-	-	-	-	-	-	-	-	-
PSS	47	M	37	41	-	+	17.51	13.44	44.32	19.06	433.99	399.93	2	-	-	+	-	-	-	-	-	-
PSS	48	F	44	42	-	-	21.79	16.54	64.27	19.41	422.66	449.28	63	-	+	-	-	-	-	-	-	-
PSS	49	F	44	41	-	-	49.82	25.51	78.99	26.56	675.95	784.27	2	-	-	+	-	-	-	+	+	-
PSS	50	M	45	43	-	-	134.66	71.81	223.28	70.39	1432.98	1576.9	2	-	-	-	-	-	-	-	-	-
PSS	51	F	43	39	+	-	63.84	28.41	84.02	33.09	610.86	721.46	2	-	-	-	-	-	-	-	-	-
PSS	52	M	41	38	+	+	35.36	20.96	39.09	21.16	259.94	733.43	2	-	-	-	-	-	-	-	-	-
PSS	53	M	74	33	-	-	85.23	38.96	84.61	41.92	692.93	893.45	2	-	-	-	-	-	-	-	-	-
PSS	54	M	34	36	-	-	52.63	24.52	22.05	28.81	470.78	524.06	2	-	-	-	-	-	-	-	-	-
PSS	55	M	38	34	-	-	64.28	43.32	139.8	4.26	910.84	1066.93	2	-	-	-	-	-	-	-	-	-
PSS	56	M	43	22	-	-	1.83	10.08	43.74	8.05	233.05	1569.42	2	-	-	-	-	-	-	-	-	-
PSS	57	F	50	38	-	-	127.58	71.61	211.27	67.66	1444.3	1520.07	2	-	-	-	-	-	-	-	-	-
PSS	58	F	38	38	-	-	122.86	60.6	196.75	69.62	1332.52	109.8	24	-	-	-	-	-	-	-	-	-
PSS	59	M	61	52	+	-	29.61	17.53	68.34	20.04	482.1	408.9	2	-	-	-	-	-	-	-	-	-
PSS	60	F	37	53	-	-	109.14	61.59	180.86	60.86	1236.3	1331.63	2	-	-	-	-	-	-	+	+	-
PSS	61	M	34	56	-	-	20.16	15.62	68.14	17.1	412.76	432.83	2	-	-	-	-	-	-	-	-	-
PSS	62	M	30	43	-	-	126.4	10.87	40.25	66.4	1353.74	524.06	2	-	-	-	-	-	-	-	-	-
PSS	63	F	51	51	-	-	134.22	67.72	40.45	70.89	1441.47	1466.23	2	-	-	+	-	-	-	-	-	-
PSS	64	F	30	44	-	-	47.17	73.59	66.98	29.51	145.32	1578.39	2	-	-	-	-	-	-	-	-	-
PSS	65	M	61	43	-	+	21.2	19.97	78.6	20.6	197.68	512.19	2	-	-	-	-	-	-	-	-	-
PSS	66	M	68	55	+	+	2.16	13.51	44.9	14.85	470.78	280.29	2	-	+	-	-	-	-	-	-	-
PSS	67	F	62	43	+	-	21.2	21.62	77.83	21.87	534.45	492.65	2	-	-	-	-	-	-	-	-	-
PSS	68	F	62	55	-	-	43.18	28.54	93.32	27.69	333.52	643.7	2	-	-	-	-	-	-	-	+	+
PSS	69	F	44	23	-	-	4.38	19.77	57.49	10.43	486.34	398.43	2	-	+	-	-	-	-	-	-	-
PSS	70	M	66	43	-	-	56.61	22.87	190.55	31.82	554.26	577.89	2	-	-	-	-	-	-	-	-	-
PSS	71	F	40	52	-	-	42.44	21.82	23.98	23.69	425.49	492.65	2	-	+	-	-	-	-	-	-	-
PSS	72	F	65	43	-	-	75.35	24.98	35.22	22.57	566.7	210	2	-	-	-	-	-	-	-	-	-
PSS	73	M	45	43	-	-	45.1	27.29	169.44	29.44	562.75	667.62	56	-	+	-	-	-	-	-	-	-
PSS	74	M	36	23	-	-	25.62	16.54	65.82	20.32	353.33	423.86	2	-	-	-	-	-	-	-	-	-
PSS	75	F	49	43	-	-	49.97	19.97	125.08	24.81	371.72	329.64	2	-	-	-	-	-	-	-	-	-
PSS	76	F	39	51	-	-	134.07	66	195.58	69.69	1271.67	1277.79	2	-	-	-	-	-	-	-	-	-
PSS	77	F	41	52	-	-	10.43	9.28	27.66	16.96	199.09	238.41	2	-	-	-	-	-	-	-	-	-
PSS	78	M	38	42	-	-	20.46	20.43	90.61	18.78	364.65	450.78	2	-	-	-	-	-	-	-	-	-
PSS	79	F	34	44	-	-	125.52	7.83	1.13	64.15	1324.03	1479.69	33	-	+	-	-	-	+	-	-	-
PSS	80	F	67	49	-	-	45.99	20.43	165.95	33.51	762.27	700.53	2	-	-	-	-	-	-	-	-	-
PSS	81	F	35	48	-	-	95.56	66.99	169.82	54.48	1091.96	1104.31	2	-	-	-	-	-	+	-	-	-
Control	82	M	46	12	-	-	102.65	28.28	174.67	55.67	1070.74	1098.33	2	-	-	-	-	-	-	-	-	-
Control	83	F	50	15	-	-	140.57	51.1	195.39	66.4	1383.46	1590.36	2	-	-	-	-	-	-	-	-	-
Control	84	M	55	15	-	-	134.07	51.36	185.71	65.77	1355.16	1488.66	2	-	-	-	-	-	-	-	-	+
Control	85	F	36	16	-	-	67.09	70.09	94.1	40.17	748.12	725.95	2	-	-	-	-	-	-	-	-	-
Control	86	M	46	12	-	-	36.69	67.32	66.21	26.14	448.14	419.37	2	-	-	-	-	-	-	-	-	-
Control	87	F	49	8	-	-	119.17	34.74	170.99	64.15	1206.58	1289.76	2	-	-	-	-	-	+	-	-	-
Control	88	M	47	8	-	-	87.6	24.92	141.35	50.97	995.74	1057.95	2	-	-	-	-	-	-	-	-	-
Control	89	M	45	15	-	-	152.33	72.83	221.18	108.43	1764.78	1808.21	73	-	+	-	-	-	-	-	-	-
Control	90	M	47	17	-	-	131.98	91.37	235.83	76.48	1373.69	1425.65	2	-	-	-	-	-	+	-	-	-
Control	91	M	56	15	-	-	43.67	65.15	55.93	92.78	1443.48	1620.04	2	-	-	-	-	-	-	-	-	-
Control	92	M	36	15	-	-	49.39	81.45	180.31	25.18	594.44	459.94	2	-	-	-	-	-	-	-	-	-
Control	93	M	50	15	-	-	129.85	23.91	172.09	67.92	1396.95	1229.71	2	-	-	-	-	-	-	-	+	-
Control	94	M	47	15	-	-	119.08	63.06	248.27	62.32	1332.99	1312.13	2	-	-	-	-	-	-	-	-	-
Control	95	M	37	15	-	-	147.67	59.11	98.57	95.33	1654.28	1658.92	2	-	-	-	-	-	-	-	-	-
Control	96	M	55	9	-	-	53.11	75.27	38.38	21.15	619.15	595.23	2	-	-	-	-	-	-	-	-	-
Control	97	M	40	8	-	-	32.1	25.85	194.3	11.52	354.55	313.76	2	-	-	-	-	-	-	-	-	-
Control	98	M	36	15	-	-	138.36	42.16	63.7	79.44	1511.81	1448.98	37	-	+	-	-	-	-	-	-	-
Control	99	M	47	15	-	-	29.04	72.76	67.03	17.36	382.18	321.54	2	-	-	-	-	-	-	-	-	-
Control	100	M	48	9	-	-	40.61	19.24	61.48	23.95	499.94	419.51	2	-	-	-	-	-	-	-	-	-
Control	101	M	45	16	-	-	45.79	21.04	50.15	29.14	558.09	455.28	2	-	-	-	-	-	-	-	-	-
Control	102	M	28	9	-	-	30.9	25.56	76.8	23.78	369.09	262.44	2	-	-	-	-	-	-	-	-	-
Control	103	M	46	18	-	-	54.57	16.94	52.59	32.59	649.68	505.04	2	-	-	-	-	-	-	-	-	-
Control	104	M	39	10	-	-	49.12	31.38	252.27	25.43	598.8	424.17	2	-	-	-	-	-	-	-	-	-
Control	105	M	47	18	-	-	145.95	20.53	92.57	103.49	1677.55	1699.35	2	-	-	-	-	-	-	-	-	-
Control	106	M	40	10	-	-	77.58	85.4	148.55	35.48	750	631	48	-	+	-	-	-	-	-	-	-
Control	107	M	36	10	-	-	98.6	29.37	117.45	63.72	1135.26	1170.62	42	-	-	-	-	-	-	-	-	-
Control	108	M	29	10	-	-	68.27	34.97	75.25	21.64	576.99	626.34	2	-	-	-	-	-	-	-	-	-
Control	109	M	29	9	-	-	50.58	35.26	57.92	16.7	460.68	534.58	2	-	-	-	-	-	-	-	-	-
Control	110	M	29	18	-	-	48.45	24.77	221.62	19.91	431.61	357.3	2	-	+	-	-	-	-	-	-	-
Control	111	M	47	17	-	-	137.03	19.74	134.33	81.01	1551.06	1543.84	2	-	-	-	-	-	-	-	-	-
Control	112	F	50	15	+	-	95.67	80.16	225.62	43.71	972.43	906.25	2	-	-	-	-	-	-	-	-	-
Control	113	F	39	15	-	-	135.7	44.53	57.7	95.33	1606.31	1621.6	57	-	+	-	-	-	-	-	-	-
Control	114	F	40	18	-	-	47.12	81.88	53.48	28.15	531.92	389.96	2	-	-	-	-	-	-	-	-	-
Control	115	F	48	16	-	-	43	22.19	169.65	25.35	462.14	354.19	2	-	-	-	-	-	-	-	-	-
Control	116	M	48	15	-	-	106.71	25.85	130.33	70.96	1348.98	1235.93	2	-	-	-	-	-	-	-	-	-
Control	117	M	45	14	-	-	93.54	59.33	86.13	50.87	1066.93	979.34	2	-	-	-	-	-	-	-	-	-
Control	118	M	50	15	-	-	72.4	46.83	193.86	37.45	748.54	710.31	2	-	-	-	-	-	-	-	-	-
Control	119	M	47	12	-	-	129.72	30.88	62.37	76.81	1476.92	1396.11	2	-	-	-	-	-	-	-	-	-
Control	120	M	29	18	-	-	40.21	65.5	47.26	13.49	316.75	393.07	2	-	-	-	-	-	-	-	-	-
Control	121	M	45	12	-	-	36.48	18.02	158.76	11.52	219.35	347.97	2	-	-	-	-	-	-	-	-	-
Control	122	F	37	10	+	-	100.46	18.38	76.69	42.97	959.35	1001.11	2	-	-	-	-	-	-	-	-	-
Control	123	F	50	15	-	-	48.06	53.36	239.83	24.77	537.74	456.83	2	-	-	-	-	-	-	-	-	-
Control	124	F	29	16	-	-	142.35	29.01	63.25	92.62	1664.46	1688.46	23	-	+	-	-	-	+	-	-	-
Control	125	F	37	18	-	-	57.23	84.9	80.36	35.72	662.77	545.47	2	-	-	-	-	-	-	-	-	-
Control	126	F	34	15	-	-	140.63	34.61	229.62	92.37	1628.12	1612.27	2	-	-	-	-	-	-	-	-	-
Control	127	F	25	18	-	-	74.79	81.74	93.68	41.73	821.23	694.76	2	-	-	-	-	-	-	-	-	-
Control	128	F	34	9	-	-	121.34	42.66	196.52	56.06	1341.71	1281.03	73	-	+	-	-	-	-	+	-	-
Control	129	F	30	14	-	-	49.25	54.94	58.81	22.22	553.73	497.26	2	-	+	-	-	-	-	-	-	-
Control	130	F	34	8	-	-	66.81	14.93	93.46	31.03	677.3	593.68	2	-	-	-	-	-	-	+	-	-
Control	131	F	39	18	+	-	82.37	22.04	98.57	36.63	867.76	769.4	2	-	-	-	-	-	-	-	-	-
Control	132	F	37	12	-	-	53.51	29.08	76.36	20.41	417.07	515.92	2	-	-	-	-	-	-	-	-	-
Control	133	F	30	18	-	-	43	30.59	194.08	16.62	387.99	441.28	2	-	-	-	-	-	-	-	-	-
Control	134	F	37	15	-	-	43.93	27.57	237.39	20	408.34	512.81	65	-	+	-	-	-	+	+	-	-
Control	135	F	28	19	-	-	126.79	27.22	62.14	65.2	1452.2	1394.55	2	-	-	-	-	-	-	-	-	-
Control	136	M	30	19	-	-	143.02	35.84	112.12	92.78	1644.11	1672.91	2	-	-	-	-	-	-	-	-	-
Control	137	M	30	15	-	-	38.61	78.79	69.47	23.87	440.33	347.97	23	-	-	-	-	-	-	-	-	-
Control	138	F	37	18	-	-	73.06	40.51	204.52	42.47	835.77	761.63	53	-	-	-	-	-	-	-	-	-
Control	139	F	28	12	-	-	45.4	54.23	125.89	22.38	424.34	368.19	2	-	-	-	-	-	-	-	-	-
Control	140	F	40	14	-	-	116.15	23.84	44.6	66.6	1370.79	1343.23	2	-	-	-	-	-	-	-	-	-
Control	141	F	50	12	-	-	96.47	25.06	68.14	47.58	1096.01	959.13	2	-	-	-	-	-	-	-	-	-
Control	142	F	39	18	-	-	50.98	43.31	111.9	20.82	406.89	321.54	2	-	-	-	-	-	-	-	-	-
Control	143	M	48	12	-	-	65.21	19.17	107.9	25.18	640.96	638.78	2	-	-	-	-	-	-	-	-	-
Control	144	M	29	8	-	-	60.82	26.07	112.56	21.73	517.38	613.89	35	-	-	-	-	-	-	-	-	-
Control	145	M	40	18	-	-	57.23	33.25	140.77	25.18	492.67	657.44	2	-	-	-	-	-	-	-	-	-
Control	146	M	39	17	-	-	74.52	32.39	95.9	32.76	579.9	976.23	2	-	-	-	-	-	-	-	-	-
Control	147	M	39	8	-	-	90.88	38.28	48.37	39.51	861.94	938.91	2	-	-	-	-	-	-	-	-	-
Control	148	F	29	9	+	-	62.95	48.55	45.93	27.74	575.54	604.56	2	-	-	-	-	-	-	-	-	-
Control	149	F	38	18	-	-	40.08	33.75	61.03	25.92	424.34	327.76	2	-	-	-	-	-	-	-	-	-
Control	150	M	28	19	-	-	37.95	24.7	63.7	21.73	437.42	291.99	2	-	-	-	-	-	-	-	-	-
Control	151	M	46	15	-	-	46.73	21.61	59.03	22.22	472.31	285.77	2	-	-	-	-	-	-	-	-	-
Control	152	M	57	15	-	-	41.01	25.28	217.4	23.13	547.91	366.63	2	-	-	-	-	-	-	-	+	-
Control	153	M	38	15	-	-	50.85	24.7	142.33	25.27	616.24	469.27	2	-	-	-	-	-	-	-	+	-
Control	154	M	30	19	-	-	143.82	25.28	84.58	84.14	1497.27	1475.44	2	-	-	-	-	-	-	-	-	-
Control	155	M	30	18	-	-	94.47	70.89	169.65	44.86	941.9	1038.44	2	-	-	-	-	-	-	-	-	-
Control	156	F	54	15	-	-	48.99	37.78	189.19	13.24	233.88	368.19	2	-	-	-	-	-	-	-	-	-
Control	157	M	49	15	-	-	93.28	25.64	49.93	39.1	876.48	1044.66	2	-	-	-	-	-	-	-	-	-
Control	158	F	58	15	-	-	116.69	54.15	74.36	64.29	1238.49	1358.78	2	-	-	-	-	-	-	-	-	-
Control	159	F	54	16	-	-	41.94	67.08	70.36	16.62	382.18	391.52	2	-	-	-	-	-	-	-	-	-
Control	160	M	40	10	-	-	33.16	26.78	134.55	21.48	694.75	279.55	2	-	-	-	-	-	-	-	-	-
Control	161	M	37	8	-	-	48.32	22.62	88.58	29.38	563.91	467.72	2	-	-	-	-	-	-	-	-	-
Control	162	M	37	12	-	-	77.18	28.01	210.96	40.5	885.2	909.36	2	-	-	-	-	-	-	-	-	-
Control	163	M	40	18	-	-	51.65	43.31	63.92	28.64	595.89	568.8	101	+	-	-	-	-	-	-	-	-
Control	164	M	57	16	-	-	126.66	32.17	61.26	86.94	1497.27	1525.18	2	-	-	-	-	-	-	-	-	-
Control	165	M	48	18	-	-	60.29	74.56	215.18	27.65	738.37	559.47	2	-	-	-	-	-	-	-	-	-
Control	166	M	58	18	-	-	60.03	25.56	131.66	22.47	489.76	442.83	2	-	-	-	-	-	-	-	-	-
Control	167	M	37	8	-	-	137.97	22.26	141.88	80.76	1466.74	1464.53	2	-	-	-	-	-	-	-	-	-
Control	168	F	50	18	-	-	91.15	73.05	57.92	33.75	827.05	942.02	2	-	-	-	-	-	-	-	-	+
Control	169	F	55	8	-	-	76.65	50.35	133.66	28.56	725.28	707.2	2	-	-	-	-	-	-	-	-	-
Control	170	F	30	10	-	-	39.54	43.88	55.26	16.29	308.03	324.65	2	-	-	+	-	-	-	-	-	+
Control	171	F	40	15	-	-	101.79	25.78	72.58	37.95	946.26	781.84	2	-	-	-	-	-	-	-	-	-
Control	172	F	37	9	-	-	43.15	50.71	152.99	17.28	354.55	256.22	2	-	+	-	-	-	-	-	-	-
Control	173	F	50	12	-	-	65.21	25.06	219.18	29.96	569.72	484.82	43	-	+	-	-	-	-	-	-	-
Control	174	F	50	12	-	-	78.51	34.18	213.62	37.45	904.1	840.94	2	-	-	+	-	-	-	-	-	-
Control	175	F	38	15	-	-	45.53	56.88	89.46	19.17	430.15	368.19	2	-	-	-	-	-	-	-	-	-
Control	176	F	54	10	-	-	85.56	79.94	50.59	47.66	1103.28	977.79	2	-	-	-	-	-	-	-	-	-
Control	177	F	37	14	-	-	47.66	76.21	186.97	21.07	534.83	377.52	2	-	-	-	-	-	-	-	-	-
Control	178	F	39	19	-	-	76.25	33.75	176.53	27.65	572.63	517.48	2	-	-	-	-	-	-	-	+	-
